# Supplementary material for: Gestational Age-Related Associations between Early-Life Feeding Trajectories and Growth Outcomes at Term Equivalent Age in Very Preterm Infants
Source: Nutrients. 2022 Feb 28;14(5):1032. doi: 10.3390/nu14051032 (PMC8912445; doi:10.3390/nu14051032)
Supplement: Supplementary file 1 [file nutrients-14-01032-s001.zip]

Archive with 1 entries (1 files):
- nutrients-1550203-supplementary.pdf
